# Supplementary material for: Glycine-Histidine-Lysine (GHK) Alleviates Astrocytes Injury of Intracerebral Hemorrhage via the Akt/miR-146a-3p/AQP4 Pathway
Source: Front Neurosci. 2020 Oct 28;14:576389. doi: 10.3389/fnins.2020.576389 (PMC7658812; doi:10.3389/fnins.2020.576389)
Supplement: Supplementary Table 1 — The target miRNAs of AQP4. [file Table_1.XLSX]

## Sheet: Sheet1
GENE	miRNA
AQP4	hsa-miR-103
AQP4	hsa-miR-105
AQP4	hsa-miR-106a
AQP4	hsa-miR-106b
AQP4	hsa-miR-107
AQP4	hsa-miR-1178
AQP4	hsa-miR-1183
AQP4	hsa-miR-1202
AQP4	hsa-miR-1206
AQP4	hsa-miR-1224-5p
AQP4	hsa-miR-1231
AQP4	hsa-miR-1236
AQP4	hsa-miR-1245
AQP4	hsa-miR-1248
AQP4	hsa-miR-1251
AQP4	hsa-miR-1252
AQP4	hsa-miR-1253
AQP4	hsa-miR-1256
AQP4	hsa-miR-1259
AQP4	hsa-miR-125a-5p
AQP4	hsa-miR-125b
AQP4	hsa-miR-1261
AQP4	hsa-miR-1262
AQP4	hsa-miR-1264
AQP4	hsa-miR-1272
AQP4	hsa-miR-128
AQP4	hsa-miR-1283
AQP4	hsa-miR-1285
AQP4	hsa-miR-1286
AQP4	hsa-miR-1293
AQP4	hsa-miR-129-3p
AQP4	hsa-miR-1294
AQP4	hsa-miR-129-5p
AQP4	hsa-miR-1298
AQP4	hsa-miR-1299
AQP4	hsa-miR-1302
AQP4	hsa-miR-1304
AQP4	hsa-miR-1305
AQP4	hsa-miR-140-3p
AQP4	hsa-miR-140-5p
AQP4	hsa-miR-141
AQP4	hsa-miR-142-5p
AQP4	hsa-miR-144
AQP4	hsa-miR-146a
AQP4	hsa-miR-146b-5p
AQP4	hsa-miR-147
AQP4	hsa-miR-148a
AQP4	hsa-miR-148b
AQP4	hsa-miR-151-3p
AQP4	hsa-miR-152
AQP4	hsa-miR-153
AQP4	hsa-miR-155
AQP4	hsa-miR-15a
AQP4	hsa-miR-15b
AQP4	hsa-miR-16
AQP4	hsa-miR-16
AQP4	hsa-miR-17
AQP4	hsa-miR-181a
AQP4	hsa-miR-181b
AQP4	hsa-miR-181c
AQP4	hsa-miR-181d
AQP4	hsa-miR-1826
AQP4	hsa-miR-183
AQP4	hsa-miR-187
AQP4	hsa-miR-188-3p
AQP4	hsa-miR-195
AQP4	hsa-miR-196a
AQP4	hsa-miR-196b
AQP4	hsa-miR-198
AQP4	hsa-miR-19a
AQP4	hsa-miR-19b
AQP4	hsa-miR-200a
AQP4	hsa-miR-200b
AQP4	hsa-miR-200c
AQP4	hsa-miR-203
AQP4	hsa-miR-204
AQP4	hsa-miR-20a
AQP4	hsa-miR-20b
AQP4	hsa-miR-210
AQP4	hsa-miR-211
AQP4	hsa-miR-216a
AQP4	hsa-miR-216b
AQP4	hsa-miR-219-1-3p
AQP4	hsa-miR-219-2-3p
AQP4	hsa-miR-224
AQP4	hsa-miR-23a
AQP4	hsa-miR-23b
AQP4	hsa-miR-24
AQP4	hsa-miR-25
AQP4	hsa-miR-27a
AQP4	hsa-miR-27b
AQP4	hsa-miR-28-3p
AQP4	hsa-miR-29a
AQP4	hsa-miR-29b
AQP4	hsa-miR-29c
AQP4	hsa-miR-302a
AQP4	hsa-miR-302b
AQP4	hsa-miR-302c
AQP4	hsa-miR-302d
AQP4	hsa-miR-302e
AQP4	hsa-miR-31
AQP4	hsa-miR-32
AQP4	hsa-miR-320a
AQP4	hsa-miR-320b
AQP4	hsa-miR-320c
AQP4	hsa-miR-320d
AQP4	hsa-miR-323-3p
AQP4	hsa-miR-326
AQP4	hsa-miR-329
AQP4	hsa-miR-330-3p
AQP4	hsa-miR-330-5p
AQP4	hsa-miR-331-5p
AQP4	hsa-miR-337-5p
AQP4	hsa-miR-338-5p
AQP4	hsa-miR-342-3p
AQP4	hsa-miR-346
AQP4	hsa-miR-362-3p
AQP4	hsa-miR-362-5p
AQP4	hsa-miR-363
AQP4	hsa-miR-367
AQP4	hsa-miR-370
AQP4	hsa-miR-371-5p
AQP4	hsa-miR-372
AQP4	hsa-miR-373
AQP4	hsa-miR-375
AQP4	hsa-miR-377
AQP4	hsa-miR-384
AQP4	hsa-miR-409-3p
AQP4	hsa-miR-410
AQP4	hsa-miR-411
AQP4	hsa-miR-421
AQP4	hsa-miR-424
AQP4	hsa-miR-425
AQP4	hsa-miR-429
AQP4	hsa-miR-431
AQP4	hsa-miR-450b-5p
AQP4	hsa-miR-451
AQP4	hsa-miR-453
AQP4	hsa-miR-455-5p
AQP4	hsa-miR-483-3p
AQP4	hsa-miR-484
AQP4	hsa-miR-487a
AQP4	hsa-miR-488
AQP4	hsa-miR-494
AQP4	hsa-miR-495
AQP4	hsa-miR-497
AQP4	hsa-miR-499-3p
AQP4	hsa-miR-499-5p
AQP4	hsa-miR-500
AQP4	hsa-miR-502-5p
AQP4	hsa-miR-505
AQP4	hsa-miR-507
AQP4	hsa-miR-511
AQP4	hsa-miR-512-3p
AQP4	hsa-miR-513a-3p
AQP4	hsa-miR-513a-5p
AQP4	hsa-miR-513b
AQP4	hsa-miR-514
AQP4	hsa-miR-516b
AQP4	hsa-miR-518a-5p
AQP4	hsa-miR-518d-5p
AQP4	hsa-miR-519a
AQP4	hsa-miR-519b-3p
AQP4	hsa-miR-519b-5p
AQP4	hsa-miR-519c-3p
AQP4	hsa-miR-519c-5p
AQP4	hsa-miR-519d
AQP4	hsa-miR-520a-3p
AQP4	hsa-miR-520b
AQP4	hsa-miR-520c-3p
AQP4	hsa-miR-520c-5p
AQP4	hsa-miR-520d-3p
AQP4	hsa-miR-520e
AQP4	hsa-miR-520f
AQP4	hsa-miR-520g
AQP4	hsa-miR-520h
AQP4	hsa-miR-526a
AQP4	hsa-miR-527
AQP4	hsa-miR-542-3p
AQP4	hsa-miR-543
AQP4	hsa-miR-544
AQP4	hsa-miR-548a-3p
AQP4	hsa-miR-548c-3p
AQP4	hsa-miR-548d-3p
AQP4	hsa-miR-548e
AQP4	hsa-miR-548f
AQP4	hsa-miR-548g
AQP4	hsa-miR-548m
AQP4	hsa-miR-548p
AQP4	hsa-miR-556-3p
AQP4	hsa-miR-556-5p
AQP4	hsa-miR-557
AQP4	hsa-miR-558
AQP4	hsa-miR-561
AQP4	hsa-miR-568
AQP4	hsa-miR-569
AQP4	hsa-miR-570
AQP4	hsa-miR-571
AQP4	hsa-miR-574-5p
AQP4	hsa-miR-575
AQP4	hsa-miR-576-5p
AQP4	hsa-miR-577
AQP4	hsa-miR-578
AQP4	hsa-miR-579
AQP4	hsa-miR-580
AQP4	hsa-miR-582-3p
AQP4	hsa-miR-582-5p
AQP4	hsa-miR-584
AQP4	hsa-miR-586
AQP4	hsa-miR-588
AQP4	hsa-miR-589
AQP4	hsa-miR-590-3p
AQP4	hsa-miR-592
AQP4	hsa-miR-597
AQP4	hsa-miR-603
AQP4	hsa-miR-605
AQP4	hsa-miR-606
AQP4	hsa-miR-607
AQP4	hsa-miR-609
AQP4	hsa-miR-616
AQP4	hsa-miR-617
AQP4	hsa-miR-621
AQP4	hsa-miR-624
AQP4	hsa-miR-628-3p
AQP4	hsa-miR-628-5p
AQP4	hsa-miR-629
AQP4	hsa-miR-630
AQP4	hsa-miR-632
AQP4	hsa-miR-633
AQP4	hsa-miR-635
AQP4	hsa-miR-641
AQP4	hsa-miR-643
AQP4	hsa-miR-644
AQP4	hsa-miR-646
AQP4	hsa-miR-651
AQP4	hsa-miR-654-3p
AQP4	hsa-miR-655
AQP4	hsa-miR-656
AQP4	hsa-miR-661
AQP4	hsa-miR-664
AQP4	hsa-miR-668
AQP4	hsa-miR-758
AQP4	hsa-miR-769-3p
AQP4	hsa-miR-770-5p
AQP4	hsa-miR-802
AQP4	hsa-miR-876-5p
AQP4	hsa-miR-885-5p
AQP4	hsa-miR-888
AQP4	hsa-miR-889
AQP4	hsa-miR-890
AQP4	hsa-miR-892b
AQP4	hsa-miR-9
AQP4	hsa-miR-921
AQP4	hsa-miR-922
AQP4	hsa-miR-924
AQP4	hsa-miR-92a
AQP4	hsa-miR-92b
AQP4	hsa-miR-93
AQP4	hsa-miR-936
AQP4	hsa-miR-938
AQP4	hsa-miR-942
AQP4	hsa-miR-943
AQP4	hsa-miR-944
